# Supplementary material for: Prognostic Value of Cardiac Strain in Cognitive Impairment: A Systematic Review
Source: Med Sci (Basel). 2026 Mar 26;14(2):165. doi: 10.3390/medsci14020165 (PMC13108025; doi:10.3390/medsci14020165)
Supplement: Supplementary file 1 [file medsci-14-00165-s001.zip]

Archive with 1 entries (1 files):
- medsci-4182069-supplementary.pdf
